# Supplementary material for: Gradual changes within long-lived influenza virus-specific CD8+ T cells are associated with the loss of public TCR clonotypes in older adults
Source: eBioMedicine. 2025 Apr 17;115:105697. doi: 10.1016/j.ebiom.2025.105697 (PMC12036069; doi:10.1016/j.ebiom.2025.105697)
Supplement: Supplementary Table S2 [file mmc2.xlsx]

## Sheet: Sup Table 2
Supplementary Table 2 ex vivo TCRs
									Donor (Age)
Clone ID	TRAV	TRAJ	CDR3a	CDR3a length	TRBV	TRBJ	CDR3b	CDR3b length	A2 (25 years)	A2 (33 years)	A2 (37 years)	A11 (27 years)	A11 (36 years)	A18 (41 years)	A18 (48 years)	A18 (52 years)	OA31 (61 years)	OA31 (64 years)	OA31 (68 years)	OA18 (66 years)	OA18 (71 years)	OA18 (75 years)	OA3 (73 years)	OA3 (79 years)	OA3 (83 years)	OA19 (83 years)	OA19 (88 years)	OA19 (89 years)	Grand Total	Nr of donors
A	TRAV27	TRAJ42	CAGGGSQGNLIF	7	TRBV19	TRBJ2-7	CASSIRSSYEQYF	8	4	4	2	12	13							2	1	1							39	3
B	TRAV3	TRAJ36	CAVRDGTGANNLFF	9	TRBV19	TRBJ2-2	CASSISSTGELFF	8	3	5	2			1															11	2
C	TRAV23/DV6	TRAJ42	CALAGSQGNLIF	7	TRBV19	TRBJ2-7	CASSIRASYEQYF	8	2	9	2																		13	1
D	TRAV27	TRAJ42	CAGADGGSQGNLIF	9	TRBV19	TRBJ2-2	CASSSRSAGELFF	8	2	1	2																		5	1
E	TRAV20	TRAJ35	CAVAPTGNVLHC	7	TRBV19	TRBJ2-2	CASSIRSTGELFF	8	2																				2	1
F	TRAV27	TRAJ37	CAGAFGSSNTGKLIF	10	TRBV19	TRBJ2-7	CASSIRSSYEQYF	8	1	2																			3	1
G	TRAV27	TRAJ42	CAGAGGGSQGNLIF	9	TRBV19	TRBJ2-2	CASSIRATGELFF	8	1	1																			2	1
H	TRAV27	TRAJ42	CAGGDGGSQGNLIF	9	TRBV19	TRBJ2-2	CASSIRSTGELFF	8	1		1																		2	1
I	TRAV27	TRAJ42	CAAGGSQGNLIF	7	TRBV19	TRBJ2-7	CASSVRSSYEQYF	8	1																				1	1
J	TRAV27	TRAJ42	CAGADGGSQGNLIF	9	TRBV19	TRBJ2-2	CASSGRAAGELFF	8	1																				1	1
K	TRAV27	TRAJ42	CAGAGSQGNLIF	7	TRBV19	TRBJ2-7	CASSVRSSYEQYF	8	1																				1	1
L	TRAV27	TRAJ37	CAGAIGSSNTGKLIF	10	TRBV19	TRBJ2-7	CASSVRSSYEQYF	8	1																				1	1
M	TRAV27	TRAJ37	CAGAVGSSNTGKLIF	10	TRBV19	TRBJ2-7	CASSIRSGYEQYF	8	1																				1	1
N	TRAV6	TRAJ42	CALDMGGGSQGNLIF	10	TRBV19	TRBJ2-3	CASSARSTDTQYF	8	1																				1	1
O	TRAV6	TRAJ42	CALDMGGGSQGNLIF	10	TRBV19	TRBJ2-3	CASSMRSTDTQYF	8	1																				1	1
P	TRAV21	TRAJ27	CAVPNTNAGKSTF	8	TRBV19	TRBJ1-4	CASSSRSGNEKLFF	9	1																				1	1
Q	TRAV3	TRAJ36	CAVRDGTGANNLFF	9	TRBV19	TRBJ2-5	CASSPPPGAVETQYF	10	1																				1	1
R	TRAV29/DV5	TRAJ42	CPGGSQGNLIF	6	TRBV19	TRBJ1-2	CASSIGVYGYTF	7	1																				1	1
S	-	-	-	-	TRBV19	TRBJ2-2	CASSIRSTGELFF	8		3					1														4	2
T	TRAV13-2	TRAJ42	CAENMGGGSQGNLIF	10	TRBV19	TRBJ2-1	CASSIRAGNEQFF	8		2																			2	1
U	TRAV38-1	TRAJ52	CAFMKDAGGTSYGKLTF	12	TRBV19	TRBJ1-2	CASSIGVYGYTF	7		2																			2	1
V	-	-	-	-	TRBV19	TRBJ2-7	CASSIRSSYEQYF	8		1	4		2			2													9	3
W	-	-	-	-	TRBV19	TRBJ2-7	CASSIRASYEQYF	8		1	3																		4	1
X	-	-	-	-	TRBV19	TRBJ1-2	CASSIGVYGYTF	7		1	2				1														4	2
Y	TRAV3	TRAJ37	CAAPPSNTGKLIF	8	TRBV19	TRBJ2-3	CASSTRAADTQYF	8		1	1																		2	1
Z	TRAV40	TRAJ40	CLLETRLGASGTYKYIF	12	TRBV19	TRBJ1-2	CASSIGYYGYTF	7		1	1																		2	1
AA	TRAV29/DV5	TRAJ47	CAASEVYGNKLVF	8	TRBV19	TRBJ2-7	CASSIRSSYEQYF	8		1																			1	1
AB	TRAV13-1	TRAJ37	CAASQGSSNTGKLIF	10	TRBV19	TRBJ1-1	CASSFYGTGNTEAFF	10		1																			1	1
AC	TRAV13-1	TRAJ42	CAATGGGSQGNLIF	9	TRBV19	TRBJ2-2	CASSIRSAGELFF	8		1																			1	1
AD	TRAV23/DV6	TRAJ58	CAATLEETSGSRLTF	10	TRBV19	TRBJ1-5	CASSIYSNSNQPQHF	10		1																			1	1
AE	TRAV13-2	TRAJ42	CAENLGGGSQGNLIF	10	TRBV19	TRBJ1-3	CASSGRSGNTIYF	8		1																			1	1
AF	TRAV38-1	TRAJ52	CAFMTNAGGTSYGKLTF	12	TRBV19	TRBJ1-2	CASSIGNYGYTF	7		1																			1	1
AG	TRAV27	TRAJ37	CAGAAGSSNTGKLIF	10	TRBV19	TRBJ2-7	CASSIRAAYEQYF	8		1																			1	1
AH	TRAV27	TRAJ42	CAGAGGGSQGNLIF	9	TRBV19	TRBJ2-7	CASSTRSGTGQYF	8		1																			1	1
AI	TRAV27	TRAJ37	CAGGGSSNTGKLIF	9	-	-	-	-		1																			1	1
AJ	TRAV27	TRAJ37	CAGGGSSNTGKLIF	9	TRBV19	TRBJ2-7	CASSIRSSYEQYF	8		1																			1	1
AK	TRAV20	TRAJ36	CAGSSTGANNLFF	8	TRBV18	TRBJ1-1	CASSRTGGWDTEAFF	10		1																			1	1
AL	TRAV9-2	TRAJ13	CAHLTGGYQKVTF	8	TRBV27	TRBJ2-5	CASSFGQGSETQYF	9		1																			1	1
AM	TRAV12-2	TRAJ47	CALEAAEYGNKLVF	9	-	-	-	-		1																			1	1
AN	TRAV19	TRAJ40	CALSGRITSGTYKYIF	11	TRBV19	TRBJ2-1	CASSILAGSYNEQFF	10		1																			1	1
AO	TRAV9-2	TRAJ42	CALSLGGGSQGNLIF	10	TRBV19	TRBJ2-1	CASSIFGGSTYNEQFF	11		1																			1	1
AP	TRAV3	TRAJ36	CAVRLLSGANNLFF	9	TRBV29-1	TRBJ2-1	CSVEGEQFF	4		1																			1	1
AQ	TRAV20	TRAJ49	CAVSNTGNQFYF	7	TRBV19	TRBJ1-2	CASSIGVYGYTF	7		1																			1	1
AR	TRAV25	TRAJ42	CAVSYGGSQGNLIF	9	TRBV19	TRBJ2-3	CASSIRSTDTQYF	8		1																			1	1
AS	TRAV12-2	TRAJ13	CAVVNSGGYQKVTF	9	-	-	-	-		1																			1	1
AT	TRAV38-2/DV8	TRAJ52	CAYGQGAGGTSYGKLTF	12	TRBV19	TRBJ1-2	CASSIGWAGYTF	7		1																			1	1
AU	TRAV8-2	TRAJ42	CVAPGSQGNLIF	7	TRBV19	TRBJ2-7	CASSIRSSYEQYF	8		1																			1	1
AV	TRAV38-1	TRAJ52	CAFMLNAGGTSYGKLTF	12	TRBV19	TRBJ1-2	CASSIGYYGYTF	7			2																		2	1
AW	-	-	-	-	TRBV27	TRBJ2-5	CASSFGQGSETQYF	9			1																		1	1
AX	TRAV3	TRAJ47	-	-	TRBV19	TRBJ2-7	CASSIRASYEQYF	8			1																		1	1
AY	TRAV23/DV6	TRAJ34	-	-	TRBV19	TRBJ2-5	CASSIRSGETQYF	8			1																		1	1
AZ	-	-	-	-	TRBV19	TRBJ2-3	CASSIRSTDTQYF	8			1																		1	1
BA	-	-	-	-	TRBV19	TRBJ2-2	CASSISSTGELFF	8			1																		1	1
BB	-	-	-	-	TRBV19	TRBJ1-2	CASSMFASNYGYTF	9			1																		1	1
BC	TRAV27	TRAJ37	CAGAQGSSNTGKLIF	10	TRBV19	TRBJ2-7	CASSIRSAYEQYF	8			1																		1	1
BD	TRAV6	TRAJ42	CALDMGGGSQGNLIF	10	TRBV19	TRBJ2-3	CASSKRSTDTQYF	8			1																		1	1
BE	TRAV8-3	TRAJ24	CAVGARGDSWGKLQF	10	TRBV19	TRBJ2-1	CASSLRAGGDNEQFF	10			1																		1	1
BF	TRAV27	TRAJ42	CAGGGSQGNLIF	7	TRBV9	TRBJ2-7	-	-				2																	2	1
BG	TRAV14/DV4	TRAJ52	CAMRGDPGGTSYGKLTF	12	TRBV19	TRBJ1-1	CASSILSNTEAFF	8				2																	2	1
BH	TRAV27	TRAJ42	CSAGGSQGNLIF	7	TRBV19	TRBJ2-7	CASSIRSSYEQYF	8				2																	2	1
BI	TRAV27	TRAJ42	CAAGGSQGNLIF	7	TRBV19	TRBJ2-7	CASSIRSSYEQYF	8				1																	1	1
BJ	TRAV29/DV5	TRAJ39	CAASGSSNAGNMLTF	10	TRBV19	TRBJ1-1	CASRSGREAFF	6				1																	1	1
BK	TRAV38-1	TRAJ52	CAFMIGAGGTSYGKLTF	12	TRBV19	TRBJ1-2	CASSIGSYGYTF	7				1																	1	1
BL	TRAV27	TRAJ42	CAGADGGSQGNLIF	9	TRBV19	TRBJ2-2	CASSGRSAGELFF	8				1																	1	1
BM	TRAV27	TRAJ37	CAGAHGSSNTGKLIF	10	TRBV19	TRBJ2-7	CASSIRSAYEQYF	8				1																	1	1
BN	TRAV27	TRAJ42	CAGDLVIYGGSQGNLIF	12	TRBV19	TRBJ2-7	CASSIRSSYEQYF	8				1																	1	1
BO	TRAV19	TRAJ31	CALLYARLMF	5	TRBV19	TRBJ2-7	CASSIRSSYEQYF	8				1																	1	1
BP	TRAV12-3	TRAJ42	CAMSGEGGSQGNLIF	10	TRBV19	TRBJ2-2	CASSMRSAGELFF	8				1																	1	1
BQ	TRAV38-1	TRAJ52	CAFMINAGGTSYGKLTF	12	TRBV19	TRBJ1-2	CASSIGSYGYTF	7					2																2	1
BR	-	-	-	-	TRBV19	TRBJ2-5	CASSIRSQETQYF	8					1																1	1
BS	-	-	-	-	TRBV20-1	TRBJ2-6	CSARPWDRASATGANVLTF	14					1																1	1
BT	TRAV3	TRAJ13	-	-	TRBV20-1	TRBJ2-6	CSARPWDRASATGANVLTF	14					1																1	1
BU	TRAV38-1	TRAJ52	CAFMTNAGGTSYGKLTF	12	TRBV19	TRBJ1-2	CASSVGSYGYTF	7					1																1	1
BV	TRAV38-1	TRAJ52	CAFMVNAGGTSYGKLTF	12	TRBV19	TRBJ2-5	CASSIRSQETQYF	8					1																1	1
BW	TRAV27	TRAJ42	CAGAGGGSQGNLIF	9	TRBV19	TRBJ2-2	CASSGRSTGELFF	8					1																1	1
BX	TRAV27	TRAJ37	CAGASGSSNTGKLIF	10	TRBV19	TRBJ2-7	CASSTRSAYEQYF	8					1																1	1
BY	TRAV25	TRAJ42	CAGNYGGSQGNLIF	9	TRBV19	TRBJ2-2	CASSIRSTGELFF	8					1																1	1
BZ	TRAV25	TRAJ42	CALNYGGSQGNLIF	9	TRBV19	TRBJ2-2	CASSIRSTGELFF	8					1																1	1
CA	TRAV19	TRAJ6	CALSEAGTGGSYIPTF	11	TRBV19	TRBJ1-5	CASSIFGGQPQHF	8					1																1	1
CB	TRAV16	TRAJ33	CALSSIMDSNYQLIW	10	TRBV19	TRBJ2-7	CASSIRSSYEQYF	8					1																1	1
CC	TRAV14/DV4	TRAJ52	CAMRGDPGGTSYGKLTF	12	TRBV19	TRBJ2-7	CASSIRSSYEQYF	8					1																1	1
CD	TRAV8-6	TRAJ16	CAVSDRPEFSDGQKLLF	12	TRBV19	TRBJ2-1	CASSMRSSYNEQFF	9					1																1	1
CE	TRAV8-6	TRAJ23	CAVSSQGGKLIF	7	TRBV19	TRBJ2-7	CASSIRSSYEQYF	8					1																1	1
CF	TRAV27	TRAJ42	CAGAEGGSQGNLIF	9	TRBV19	TRBJ2-2	CASSIRSTGELFF	8						14	16	14													44	1
CG	TRAV27	TRAJ42	CAGAEGGSQGNLIF	9	TRBV19	TRBJ2-2	CASSGRSTGELFF	8						2		1													3	1
CH	TRAV27	TRAJ42	CAGGGSQGNLIF	7	TRBV19	TRBJ2-7	CASSTRSSYEQYF	8						2															2	1
CI	TRAV35	TRAJ42	CAGSYGGSQGNLIF	9	TRBV19	TRBJ2-1	CASSVRSSGEQFF	8						1		1													2	1
CJ	TRAV8-1	TRAJ8	-	-	TRBV19	TRBJ2-7	CASSGTGAGEQYF	8						1															1	1
CK	TRAV13-2	TRAJ42	CAENRGGGSQGNLIF	10	TRBV5-6	TRBJ2-7	CASSQRASYEQYF	8						1															1	1
CL	TRAV38-1	TRAJ52	CAFMVNAGGTSYGKLTF	12	TRBV19	TRBJ1-2	CASSIGSYGYTF	7						1															1	1
CM	TRAV35	TRAJ37	CAGPDGSSNTGKLIF	10	TRBV27	TRBJ1-1	CASSLIFPGRAFF	8						1															1	1
CN	TRAV25	TRAJ42	CAGSSGGSQGNLIF	9	TRBV19	TRBJ2-1	CASSIRSTNEQFF	8						1															1	1
CO	TRAV19	TRAJ40	CALIITSGTYKYIF	9	TRBV19	TRBJ1-5	CASSVGQPQHF	6						1															1	1
CP	TRAV38-2/DV8	TRAJ52	CAYSPASGGTSYGKLTF	12	TRBV19	TRBJ1-2	CASSIGLYGYTF	7						1															1	1
CQ	TRAV34	TRAJ52	CGADMEGAGGTSYGKLTF	13	TRBV19	TRBJ1-2	CASSIGHYGYTF	7							2	1													3	1
CR	TRAV23/DV6	TRAJ33	CAATPRDSNYQLIW	9	TRBV19	TRBJ2-1	CASSPLAGPYNEQFF	10							2														2	1
CS	TRAV4	TRAJ49	-	-	TRBV19	TRBJ2-7	CASSARSSYEQYF	8							1	4													5	1
CT	-	-	-	-	TRBV19	TRBJ2-7	CASSARSSYEQYF	8							1	1													2	1
CU	TRAV27	TRAJ42	CAGGGSGGSQGNLIF	10	TRBV19	TRBJ2-7	CASSIRSSYEQYF	8							1	1													2	1
CV	TRAV26-2	TRAJ33	-	-	TRBV5-6	TRBJ1-5	CASSFAVGPQHF	7							1														1	1
CW	-	-	-	-	TRBV19	TRBJ1-3	CASSIFSGNTIYF	8							1														1	1
CX	TRAV26-1	TRAJ56	-	-	TRBV19	TRBJ1-2	CASSSGAYGYTF	7							1														1	1
CY	-	-	-	-	TRBV19	TRBJ2-7	CASSSRSAYEQYF	8							1														1	1
CZ	-	-	-	-	TRBV19	TRBJ2-3	CASSSRSTDTQYF	8							1														1	1
DA	-	-	-	-	TRBV19	TRBJ1-5	CASSTGQPQHF	6							1														1	1
DB	TRAV13-1	TRAJ58	CAAFPGGETSGSRLTF	11	TRBV19	TRBJ2-3	CASSTLATDTQYF	8							1														1	1
DC	TRAV38-1	TRAJ52	CAFMINAGGTSYGKLTF	12	TRBV19	TRBJ1-2	CASSIGVHGYTF	7							1														1	1
DD	TRAV38-1	TRAJ52	CAFMTNAGGTSYGKLTF	12	-	-	-	-							1														1	1
DE	TRAV19	TRAJ29	CALSEAARKNSGNTPLVF	13	TRBV19	TRBJ2-1	CASSIFGGGLNEQFF	10							1														1	1
DF	TRAV19	TRAJ58	CALSEETSGSRLTF	9	TRBV20-1	TRBJ2-7	CSATGDPSYEQYF	8							1														1	1
DG	TRAV21	TRAJ31	CAPDGGNNARLMF	8	TRBV19	TRBJ2-3	CASSIYSKDTQYF	8							1														1	1
DH	TRAV38-2/DV8	TRAJ54	CAYRGGLQGAQKLVF	10	TRBV13	TRBJ1-3	CASSRGLSSGNTIYF	10							1														1	1
DI	TRAV34	TRAJ52	CGADMEGAGGTSYGKLTF	13	-	-	-	-							1														1	1
DJ	TRAV27	TRAJ43	CAAYNNNDMRF	6	TRBV18	TRBJ2-1	CASSPTGVGEQFF	8								3													3	1
DK	TRAV27	TRAJ42	CAGAYGGSQGNLIF	9	TRBV19	TRBJ2-3	CASSIRSADTQYF	8								2													2	1
DL	-	-	-	-	TRBV10-2	TRBJ2-7	CASNPGLPYEQYF	8								1													1	1
DM	-	-	-	-	TRBV19	TRBJ1-1	CASSFRSGTEAFF	8								1													1	1
DN	-	-	-	-	TRBV19	TRBJ2-2	CASSGRSTGELFF	8								1													1	1
DO	-	-	-	-	TRBV19	TRBJ1-1	CASSIAGNTEAFF	8								1													1	1
DP	-	-	-	-	TRBV19	TRBJ1-2	CASSIGHYGYTF	7								1													1	1
DQ	-	-	-	-	TRBV19	TRBJ1-2	CASSIGLCGYTF	7								1													1	1
DR	-	-	-	-	TRBV19	TRBJ1-2	CASSIGTHGYTF	7								1													1	1
DS	TRAV1-1	TRAJ30	-	-	TRBV19	TRBJ1-1	CASSISIGDTEAFF	9								1													1	1
DT	TRAV8-6	TRAJ30	-	-	TRBV19	TRBJ2-7	CASSPRSGTEQYF	8								1													1	1
DU	TRAV25	TRAJ42	CAASYGGSQGNLIF	9	TRBV19	TRBJ2-2	CASSLRSTGELFF	8								1													1	1
DV	TRAV38-1	TRAJ52	CAFMTNAGGTSYGKLTF	12	TRBV19	TRBJ1-2	CASSTGSYGYTF	7								1													1	1
DW	TRAV27	TRAJ42	CAGGGSGGSQGNLIF	10	TRBV19	TRBJ1-6	-	-								1													1	1
DX	TRAV27	TRAJ42	CAGNYGGSQGNLIF	9	TRBV19	TRBJ2-7	CASSARASYEQYF	8								1													1	1
DY	TRAV19	TRAJ52	CALSEAGGTSYGKLTF	11	TRBV19	TRBJ1-2	CATSHGTYGYTF	7								1													1	1
DZ	TRAV13-1	TRAJ54	CAASMIIQGAQKLVF	10	TRBV27	TRBJ2-4	CASSPLAGWDIQYF	9									30	10	12										52	1
EA	TRAV12-3	TRAJ26	CASSAGNYGQNIF	8	TRBV25-1	TRBJ2-3	CASARDRDNTQYF	8									4												4	1
EB	TRAV25	TRAJ27	CAGLEANAGKSTF	8	TRBV19	TRBJ2-1	CASSIGGVSYNEFF	9									1												1	1
EC	TRAV16	TRAJ9	CASSEGRRHCNPTF	9	TRBV19	TRBJ2-3	CASSRGSTDTQYF	8									1												1	1
ED	TRAV12-2	TRAJ42	CAVKEGSQGNLIF	8	TRBV19	TRBJ2-7	CASSIGTTAEQYF	8									1												1	1
EE	TRAV3	TRAJ9	CAVRDKGGGFKTIF	9	TRBV27	TRBJ2-1	CSSRTLDSYNEQFF	9									1												1	1
EF	-	-	-	-	TRBV25-1	TRBJ2-3	CASARDRDNTQYF	8										12	10										22	1
EG	TRAV38-1	TRAJ52	CAFMLGAGGTSYGKLTF	12	TRBV19	TRBJ1-2	CASSIGSYGYTF	7										1											1	1
EH	TRAV27	TRAJ42	CAGAGSQGNLIF	7	TRBV19	TRBJ2-7	CASSIRSSYEQYF	8										1											1	1
EI	TRAV25	TRAJ42	CAGNYGGSQGNLIF	9	TRBV19	TRBJ2-4	CASSMRSSDIQYF	8										1											1	1
EJ	TRAV25	TRAJ42	CAGSTGGSQGNLIF	9	TRBV19	TRBJ2-3	CASSSRSTDTQYF	8										1											1	1
EK	TRAV9-2	TRAJ30	CALLRGDKIIF	6	TRBV27	TRBJ2-7	CASSFGQGLEQYF	8										1											1	1
EL	TRAV14/DV4	TRAJ24	CAMREGTGATTDSWGKLQF	14	TRBV19	TRBJ2-1	CASSIIATSTEQFF	9										1											1	1
EM	TRAV12-3	TRAJ26	CAMSAGNYGQNFVF	9	TRBV25-1	TRBJ2-3	CASARDRDNTQYF	8										1											1	1
EN	TRAV8-6	TRAJ42	CAVGGSQGNLIF	7	TRBV19	TRBJ2-7	CASSIRSSYEQYF	8										1											1	1
EO	TRAV38-2/DV8	TRAJ37	CAYSEPGNTGKLIF	9	TRBV19	TRBJ1-5	CASSTYSNQPQHF	8										1											1	1
EP	TRAV9-2	TRAJ30	CALLRDDKIIF	6	TRBV27	TRBJ2-7	CASSFGQGLEQYF	8											2										2	1
EQ	TRAV26-2	TRAJ53	-	-	TRBV9	TRBJ2-5	CASSVEGGNIGETQYF	11											1										1	1
ER	TRAV5	TRAJ42	CAEGGNGGSQGNLIF	10	TRBV19	TRBJ1-1	CASSLRSATVAFF	8											1										1	1
ES	TRAV25	TRAJ42	CAGNYGGSQGNLIF	9	TRBV19	TRBJ2-3	CASSQRSTDTQYF	8											1										1	1
ET	TRAV35	TRAJ43	CAGPLQINNDMRF	8	TRBV19	TRBJ2-7	CASSTVGANYEQYF	9											1										1	1
EU	TRAV35	TRAJ42	CAGRVYGGSQGNLIF	10	TRBV19	TRBJ2-1	CASSTTSGGEQFF	8											1										1	1
EV	TRAV12-2	TRAJ48	CAVKAYFGNEKLTF	9	TRBV28	TRBJ2-2	CASSSNYLNTGELFF	10											1										1	1
EW	TRAV3	TRAJ9	CAVRDKGGGFKTIF	9	TRBV27	TRBJ2-1	CASRTLDSYNEQFF	9											1										1	1
EX	TRAV41	TRAJ33	CAVRKGSGVGWADSNYQLIW	15	TRBV19	TRBJ2-1	CASSIYGYNEQFF	8											1										1	1
EY	TRAV25	TRAJ42	CAANYGGSQGNLIF	9	TRBV19	TRBJ2-3	CASSSTDTQYF	6												5									5	1
EZ	TRAV27	TRAJ42	CAGAGSQGNLIF	7	TRBV19	TRBJ2-7	CASSIRSAYEQYF	8												2									2	1
FA	TRAV27	TRAJ37	CAGAIGSSNTGKLIF	10	TRBV19	TRBJ2-7	CASSIRSSYEQYF	8												1	1								2	1
FB	TRAV13-1	TRAJ33	CAASLSGYQLIW	7	TRBV5-4	TRBJ2-3	CASSDGTSGRGDGTDTQYF	14												1									1	1
FC	TRAV13-2	TRAJ52	CAENTGANAGGTSYGKLTF	14	TRBV19	TRBJ2-1	CASSIAGTTYNEFF	9												1									1	1
FD	TRAV38-1	TRAJ52	CAFMTNAGGTSYGKLTF	12	TRBV19	TRBJ1-2	CASSAGSYGYTF	7												1									1	1
FE	TRAV27	TRAJ42	CAGGGSQRNLIF	7	TRBV19	TRBJ2-7	CASSIRSSYEQYF	8												1									1	1
FF	TRAV27	TRAJ37	CAGGRTSKAGKLIF	9	TRBV19	TRBJ2-7	CASSIRSAYEQYF	8												1									1	1
FG	TRAV27	TRAJ42	CAGSAGGSQGNLIF	9	TRBV19	TRBJ2-7	CASSSSYEQFF	6												1									1	1
FH	TRAV24	TRAJ49	CARQTSNQYF	5	TRBV19	TRBJ2-1	CASSPLAGGHNEFF	9												1									1	1
FI	TRAV17	TRAJ24	CATDWTDSWGKLQF	9	TRBV19	TRBJ2-7	CASAIRSSYEQYF	8												1									1	1
FJ	TRAV8-6	TRAJ42	CAVSGSQGNLIF	7	TRBV19	TRBJ2-7	CASSIRSAYEQYF	8												1									1	1
FK	TRAV34	TRAJ37	CGADQCGALATQGKLIF	12	TRBV12-3	TRBJ2-2	CASSPLLAGGTGELFF	11												1									1	1
FL	TRAV19	TRAJ18	CALVEGSTLGRLYF	9	TRBV12-3	TRBJ2-2	CASSPLLAGGTGELFF	11													6	2							8	1
FM	TRAV41	TRAJ58	CAVGEEETSGSRLTF	10	TRBV19	TRBJ1-4	CASSVFFRSKLFF	8													4	1							5	1
FN	-	-	-	-	TRBV12-3	TRBJ2-2	CASSPLLAGGTGELFF	11													2	1							3	1
FO	TRAV23/DV6	TRAJ18	CAALPAGRGSTLGRLYF	12	TRBV19	TRBJ2-6	CASSMYAGNVLTF	8													2	1							3	1
FP	TRAV35	TRAJ33	CAGPRDPGDSNYQLIW	11	TRBV19	TRBJ1-5	CASSRYSNQPQHF	8													2	1							3	1
FQ	TRAV3	TRAJ42	CAVTYGGSQGNLIF	9	TRBV19	TRBJ2-7	CASSTRAAYEQYF	8													2								2	1
FR	-	-	-	-	TRBV10-2	TRBJ1-1	CASGYGPDEAFF	7													1								1	1
FS	TRAV2	TRAJ9	-	-	TRBV6-1	TRBJ1-1	CASSDYAANTEAFF	9													1								1	1
FT	-	-	-	-	TRBV19	TRBJ1-1	CASSIHSGGVEAFF	9													1								1	1
FU	-	-	-	-	TRBV19	TRBJ2-1	CASSIVQGAYNEQFF	10													1								1	1
FV	-	-	-	-	TRBV19	TRBJ2-3	CASSKRSTDTQYF	8													1								1	1
FW	-	-	-	-	TRBV19	TRBJ2-1	CASSLTSGNNEQFF	9													1								1	1
FX	-	-	-	-	TRBV19	TRBJ2-3	CASSQRSTDTQYF	8													1								1	1
FY	-	-	-	-	TRBV19	TRBJ2-7	CASSTRSSYEQYF	8													1								1	1
FZ	-	-	-	-	TRBV19	TRBJ1-4	CASSVFFRSKLFF	8													1								1	1
GA	-	-	-	-	TRBV19	TRBJ2-3	CASSVRSTDTQYF	8													1								1	1
GB	-	-	-	-	TRBV6-5	TRBJ2-1	CASSYIGGGYNEQFF	10													1								1	1
GC	TRAV13-1	TRAJ22	CAASPLGGSARQLTF	10	TRBV19	TRBJ1-3	CASSIFGGSGNTIYF	10													1								1	1
GD	TRAV13-1	TRAJ42	CAATGSQGNLIF	7	TRBV19	TRBJ2-5	CASSIRSSETQYF	8													1								1	1
GE	TRAV24	TRAJ39	CAFIHKDNAGNMLTF	10	TRBV19	TRBJ1-1	CASSTFLGAEAFF	8													1								1	1
GF	TRAV27	TRAJ42	CAGAGGGSQGNLIF	9	TRBV19	TRBJ2-3	CASSQRSTDTQYF	8													1								1	1
GG	TRAV27	TRAJ37	CAGAGGSSNTGKLIF	10	TRBV19	TRBJ2-7	CASSIRSAYEQYF	8													1								1	1
GH	TRAV27	TRAJ42	CAGALTRDGGSQGNLIF	12	TRBV19	TRBJ2-4	CASSTISLDIQYF	8													1								1	1
GI	TRAV35	TRAJ34	CAGLSTDKLIF	6	TRBV19	TRBJ2-1	CASSIFGINEQFF	8													1								1	1
GJ	TRAV25	TRAJ42	CAGNYGGSQGNLIF	9	TRBV19	TRBJ2-2	CASSGRSTGELFF	8													1								1	1
GK	TRAV35	TRAJ58	CAGTFQETSGSRLTF	10	TRBV19	TRBJ2-1	CASSIHSLNEQFF	8													1								1	1
GL	TRAV27	TRAJ42	CAGTNGGSQGNLIF	9	TRBV19	TRBJ2-2	CASSKRSTGELFF	8													1								1	1
GM	TRAV19	TRAJ33	CALSEAGMDSNYQLIW	11	TRBV19	TRBJ1-5	CASSIHAGNQPQHF	9													1								1	1
GN	TRAV19	TRAJ6	CALSEAGTGGSYIPTF	11	TRBV19	TRBJ1-1	CASSFFGGREAFF	8													1								1	1
GO	TRAV19	TRAJ48	CALSEARRFGNEKLTF	11	TRBV19	TRBJ2-5	CASSPIAQETQYF	8													1								1	1
GP	TRAV19	TRAJ45	CALSEGVGGGADGLTF	11	-	-	-	-													1								1	1
GQ	TRAV14/DV4	TRAJ5	CAMREGVGTGRRALTF	11	TRBV20-1	TRBJ1-5	CRGQGSNQPQHF	7													1								1	1
GR	TRAV14/DV4	TRAJ52	CAMREPPNAGGTSYGKLTF	14	TRBV19	TRBJ1-5	CASSIFDSSNQPQHF	10													1								1	1
GS	TRAV14/DV4	TRAJ39	CAMRVWRNAGNMLTF	10	TRBV6-1	TRBJ1-4	CASSESYRGEKLFF	9													1								1	1
GT	TRAV14/DV4	TRAJ8	CAMTENTGFQKLVF	9	-	-	-	-													1								1	1
GU	TRAV12-2	TRAJ37	CASDGSSNTGKLIF	9	TRBV19	TRBJ2-5	CASSSRSRETQYF	8													1								1	1
GV	TRAV12-2	TRAJ37	CASDGSSNTGKLIF	9	TRBV19	TRBJ2-7	CASSVRSRYEQYF	8													1								1	1
GW	TRAV25	TRAJ42	CASSGDGGSQGNLIF	10	TRBV19	TRBJ2-3	CASSRRSTDTQYF	8													1								1	1
GX	TRAV17	TRAJ42	CATDGGGGSQGNLIF	10	TRBV19	TRBJ2-3	CASSIRSTDTQYF	8													1								1	1
GY	TRAV17	TRAJ45	CATDISGGGADGLTF	10	TRBV25-1	TRBJ2-7	CASSDLTVEYF	6													1								1	1
GZ	TRAV1-1	TRAJ5	CAVAGGRRALTF	7	-	-	-	-													1								1	1
HA	TRAV8-6	TRAJ5	CAVAVRRALTF	6	-	-	-	-													1								1	1
HB	TRAV2	TRAJ28	CAVESFSGAGSYQLTF	11	TRBV19	TRBJ2-3	CASSIYSGDTQYF	8													1								1	1
HC	TRAV8-3	TRAJ37	CAVGAGSSNTGKLIF	10	TRBV19	TRBJ1-2	CASSTQGLYYGYTF	9													1								1	1
HD	TRAV36/DV7	TRAJ44	CAVGGTASKLTF	7	-	-	-	-													1								1	1
HE	TRAV39	TRAJ52	CAVGLESAGGTSYGKLTF	13	TRBV19	TRBJ1-5	CASSILSNQPQHF	8													1								1	1
HF	TRAV21	TRAJ11	CAVKGYSTLTF	6	TRBV12-4	TRBJ1-2	CASSDALGVSNYGYTF	11													1								1	1
HG	TRAV41	TRAJ27	CAVLNAGKSTF	6	TRBV6-2	TRBJ1-4	CASSYNRDRETSNEKLFF	13													1								1	1
HH	TRAV8-1	TRAJ3	CAVLRGYSSASKIIF	10	TRBV5-1	TRBJ2-5	CASSSGQGERETQYF	10													1								1	1
HI	TRAV1-2	TRAJ31	CAVRDRNNARLMF	8	TRBV9	TRBJ2-1	CASSVAGGDEQFF	8													1								1	1
HJ	TRAV38-2/DV8	TRAJ54	CAYRVIQGAQKLVF	9	TRBV27	TRBJ1-5	CASSLFFYSNQPQHF	10													1								1	1
HK	TRAV26-2	TRAJ50	CILRDVKGGDMLKTSYDKVIF	16	TRBV19	TRBJ1-3	CASSIYSGNTIYF	8													1								1	1
HL	TRAV26-2	TRAJ42	CILRGSQGNLIF	7	TRBV19	TRBJ1-4	CASSWFTRSEKLFF	9													1								1	1
HM	TRAV26-2	TRAJ18	CILSRGSTLGRLYF	9	TRBV27	TRBJ1-1	CASSLWMNTEAFF	8													1								1	1
HN	TRAV12-1	TRAJ17	CVVIKAAGNKLTF	8	TRBV6-7	TRBJ1-2	CASNNKDRGYGYTF	9													1								1	1
HO	TRAV12-1	TRAJ9	CVVPRGGGGFKTIF	9	-	-	-	-													1								1	1
HP	TRAV12-1	TRAJ9	CVVPRGGGGFKTIF	9	TRBV6-1	TRBJ1-1	CASSDYAANTEAFF	9													1								1	1
HQ	TRAV40	TRAJ9	CLLGDPGGFKTIF	8	TRBV19	TRBJ2-5	CASCSFSGGQETQYF	10														2							2	1
HR	-	-	-	-	TRBV19	TRBJ1-5	CASSGRSGQPQHF	8														1							1	1
HS	-	-	-	-	TRBV19	TRBJ1-4	CASSIFGGEKLFF	8														1							1	1
HT	-	-	-	-	TRBV28	TRBJ2-1	CASSIYNEQFF	6														1							1	1
HU	-	-	-	-	TRBV19	TRBJ2-1	CASSMRAAHEQFF	8														1							1	1
HV	-	-	-	-	TRBV19	TRBJ2-3	CASSRRSTDTQYF	8														1							1	1
HW	-	-	-	-	TRBV20-1	TRBJ2-5	CSARDQDYPQETQYF	10														1							1	1
HX	TRAV29/DV5	TRAJ53	CAASGSGGSNYKLTF	10	TRBV19	TRBJ1-6	CASSIFGTANSPLHF	10														1							1	1
HY	TRAV27	TRAJ42	CAGAGSQGNLIF	7	TRBV19	TRBJ2-7	CASSSRSSYEQYF	8														1							1	1
HZ	TRAV13-2	TRAJ16	CAGGGGQKLLF	6	TRBV19	TRBJ2-4	CASSGGFGAKNIQYF	10														1							1	1
IA	TRAV8-3	TRAJ42	CAGGSQGNLIF	6	TRBV19	TRBJ2-1	CASSITAVNEQFF	8														1							1	1
IB	TRAV35	TRAJ35	CAGPLMGGFGNVLHC	10	TRBV19	TRBJ2-1	CASSIVSYNEQFF	8														1							1	1
IC	TRAV27	TRAJ42	CAGVGGGSQGNLIF	9	TRBV19	TRBJ2-7	CASSIRSSYEQYF	8														1							1	1
ID	TRAV19	TRAJ6	CALSEGGMGGSYIPTF	11	TRBV19	TRBJ1-4	CASSIFGGEKLFF	8														1							1	1
IE	TRAV19	TRAJ13	CALSEGSGGYQKVTF	10	TRBV4-3	TRBJ2-3	CASSQDPSPSTDTQYF	11														1							1	1
IF	TRAV16	TRAJ31	CAPLFNARLMF	6	TRBV19	TRBJ2-3	CASSGRSTDTQYF	8														1							1	1
IG	TRAV17	TRAJ31	CATDNNNARLMF	7	TRBV19	TRBJ1-5	CASSTFGGYNQPQHF	10														1							1	1
IH	TRAV41	TRAJ58	CAVGEEETSGSRLTF	10	-	-	-	-														1							1	1
II	TRAV8-3	TRAJ16	CAVGRFSDGQKLLF	9	TRBV19	TRBJ1-1	CASSIGPLATEAFF	9														1							1	1
IJ	TRAV41	TRAJ57	CAVPTQGGSEKLVF	9	TRBV28	TRBJ2-1	CASSTGQFSYNEQFF	10														1							1	1
IK	TRAV21	TRAJ33	CAVRSMDSNYQLIW	9	TRBV19	TRBJ1-1	CASNPIGLSTEAFF	9														1							1	1
IL	TRAV8-4	TRAJ6	CAVSDLRVGGSYIPTF	11	TRBV19	TRBJ2-7	CASSTRSSYEQYF	8														1							1	1
IM	TRAV8-6	TRAJ6	CAVSEGGSYIPTF	8	TRBV29-1	TRBJ2-1	CSVEGGASYNEQFF	9														1							1	1
IN	TRAV38-2/DV8	TRAJ42	CLMREGSQGNLIF	8	TRBV19	TRBJ1-2	CASSIGAHGYTF	7														1							1	1
IO	TRAV10	TRAJ17	CVVRMIKAAGNKLTF	10	TRBV27	TRBJ1-1	CASSSLGGWTEAFF	9															8	6	6				20	1
IP	-	-	-	-	TRBV27	TRBJ1-1	CASSSLGGWTEAFF	9															3						3	1
IQ	-	-	-	-	TRBV4-3	TRBJ2-3	CASSQDPSPSTDTQYF	11															1		3				4	1
IR	-	-	-	-	TRBV19	TRBJ1-2	CASSATGYGYTF	7															1						1	1
IS	-	-	-	-	TRBV27	TRBJ2-1	CASSFGALGLNEQFF	10															1						1	1
IT	-	-	-	-	TRBV19	TRBJ2-3	CASSMSGVPTDTQYF	10															1						1	1
IU	-	-	-	-	TRBV19	TRBJ2-3	CASSMVTADTQYF	8															1						1	1
IV	TRAV13-1	TRAJ54	CAASFIIQGAQKLVF	10	TRBV27	TRBJ1-1	CASSSLGGWTEAFF	9															1						1	1
IW	TRAV23/DV6	TRAJ33	CAASTRSNYQLIW	8	TRBV19	TRBJ2-3	CASSIYHGTDTQYF	9															1						1	1
IX	TRAV5	TRAJ33	CAELQNSNYQLIW	8	TRBV19	TRBJ1-1	CASSLTGGNTEAFF	9															1						1	1
IY	TRAV13-1	TRAJ28	CAPSYSGAGSYQLTF	10	TRBV19	TRBJ1-1	CASSPTGGTNTEAFF	10															1						1	1
IZ	TRAV26-2	TRAJ44	CILRDLTGTASKLTF	10	TRBV19	TRBJ2-1	CASSRAGSYNEQFF	9															1						1	1
JA	TRAV26-1	TRAJ45	CIVRAGGGGWSGGGADGLTF	15	TRBV19	TRBJ1-5	CASSIFDSRNQPQHF	10															1						1	1
JB	TRAV19	TRAJ57	CALKGGSEKLVF	7	TRBV9	TRBJ1-2	CASSPWDSRFYGYTF	10																4	5				9	1
JC	TRAV14/DV4	TRAJ42	CAMSKGRGSQGNLIF	10	TRBV19	TRBJ2-3	CASSMSGVPTDTQYF	10																1	9				10	1
JD	TRAV10	TRAJ17	CVVRMIKAAGNKLTF	10	-	-	-	-																1	1				2	1
JE	-	-	-	-	TRBV19	TRBJ1-5	CASSMYGGSNQPQHF	10																1					1	1
JF	-	-	-	-	TRBV19	TRBJ1-5	CASSSFGGRPQHF	8																1					1	1
JG	-	-	-	-	TRBV19	TRBJ2-1	CASTPTGVNEQFF	8																1					1	1
JH	TRAV25	TRAJ54	CAGQGAQKLVF	6	TRBV13	TRBJ2-3	CASSPGLGLDTQYF	9																1					1	1
JI	TRAV36/DV7	TRAJ56	CAVYNYTGANSKLTF	10	TRBV19	TRBJ1-5	CASSTFDSNQPQHF	9																1					1	1
JJ	TRAV10	TRAJ37	CVVSTYGSSNTGKLIF	11	TRBV19	TRBJ1-1	CASSMGSGSYGEAFF	10																1					1	1
JK	TRAV14/DV4	TRAJ42	CAMSKGRGSQGNLIF	10	-	-	-	-																	2				2	1
JL	-	-	-	-	TRBV9	TRBJ1-2	CASSPWDSRFYGYTF	10																	1				1	1
JM	TRAV27	TRAJ45	CAGPQGGGADGLTF	9	TRBV19	TRBJ2-1	CASSIRSFSSSYNEQFF	12																	1				1	1
JN	TRAV12-2	TRAJ42	CAGPTGGGSQGNLIF	10	TRBV19	TRBJ2-3	CASSPRSTDTQYF	8																	1				1	1
JO	TRAV12-2	TRAJ33	CAVKEDSNYQLIW	8	TRBV19	TRBJ2-5	CASSLGVGGTQYF	8																	1				1	1
JP	TRAV8-2	TRAJ17	CVVNGAAGNKLTF	8	TRBV27	TRBJ1-1	CASSFGQGLGAFF	8																		21	23	1	45	1
JQ	-	-	-	-	TRBV27	TRBJ1-1	CASSFGQGLGAFF	8																		8		2	10	1
JR	TRAV3	TRAJ42	CAVRDMKGVMNGGSQGNLIF	15	TRBV19	TRBJ2-3	CASTGLWVGTDTQYF	10																		2	4		6	1
JS	-	-	-	-	TRBV19	TRBJ2-3	CASSGRSTDTQYF	8																		1			1	1
JT	-	-	-	-	TRBV19	TRBJ2-3	CASTGLWVGTDTQYF	10																			1		1	1
JU	TRAV35	TRAJ42	CAGQLAFYNQGNLIF	10	TRBV19	TRBJ2-3	CASTVSPTDTQYF	8																				2	2	1
JV	TRAV17	TRAJ42	CATDEGGGSQGNLIF	10	TRBV19	TRBJ2-1	CASMGLAGLNEQFF	9																				2	2	1
JW	TRAV13-2	TRAJ26	-	-	TRBV19	TRBJ2-5	CASSIRAAETQYF	8																				1	1	1
JX	TRAV5	TRAJ42	CAESIGGGSQGNLIF	10	TRBV19	TRBJ2-7	CASSIYGTGGSEQYF	10																				1	1	1
JY	TRAV38-1	TRAJ52	CAFMIGAGGTSYGKLTF	12	TRBV19	TRBJ1-2	CASSIGSHGYTF	7																				1	1	1
JZ	TRAV27	TRAJ37	CAGAMGSSNTGKLIF	10	TRBV19	TRBJ2-7	CASSIRSAYEQYF	8																				1	1	1
KA	TRAV27	TRAJ37	CAGAMGSSNTGKLIF	10	TRBV19	TRBJ2-7	CASSLRSAYEQYF	8																				1	1	1
							Grand Total		26	55	31	26	31	27	39	44	38	31	32	20	71	32	22	18	30	32	28	12	645
Red CDR3 amino acids and CDR3 lengths calculated using the Chothia nomenclature; numbers within the pivot table represent number of clonotypes
